# Supplementary material for: A free boundary model of epithelial dynamics
Source: J Theor Biol. 2019 Nov 21;481:61–74. doi: 10.1016/j.jtbi.2018.12.025 (PMC6859506; doi:10.1016/j.jtbi.2018.12.025)
Supplement: Supplementary Data S1 — Supplementary Raw Research Data. This is open data under the CC BY license http://creativecommons.org/licenses/by/4.0/ [file mmc1.xml]

<?xml version="1.0" encoding="utf-8" standalone="no"?>
<data>
  <datasets>
    <author>ruth.baker@maths.ox.ac.uk</author>
    <type>0</type>
    <dataset>
      <value>6</value>
      <reason>Other (please explain)</reason>
      <comments>All algorithms used to produce results are detailed within the manuscript.</comments>
    </dataset>
  </datasets>
</data>
